# Supplementary material for: Identification of Drought Tolerant Mechanisms in Maize Seedlings Based on Transcriptome Analysis of Recombination Inbred Lines
Source: Front Plant Sci. 2016 Jul 26;7:1080. doi: 10.3389/fpls.2016.01080 (PMC4961006; doi:10.3389/fpls.2016.01080)
Supplement: Supplementary file 10 [file Table1.XLSX]

## Sheet: Sheet1
Table S1 Clean reads used for analysis
Sample name	Paired-end name	Raw reads	Clean reads	Q30(%)	GC content(%)
CK_93_1	CK_93_1_1	38648902	35589986	85.65	53.77
	CK_93_1_2	29778207	27210028	86.2	54.02
CK_93_2	CK_93_2_1	35520985	33091162	86.44	53.28
	CK_93_2_2	32262054	29561604	86.56	53.42
CK_70_1	CK_70_1_1	36753129	33776947	86.58	52.71
	CK_70_1_2	38648902	35589986	86.78	53.83
CK_70_2	CK_70_2_1	32543728	29935021	86.81	52.88
	CK_70_2_2	34337567	31516883	86.87	53.75
DT1_93_1	DT1_93_1_1	31373071	28929393	86.97	52.74
	DT1_93_1_2	27167199	25076507	87.1	52.18
DT1_93_2	DT1_93_2_1	30116456	27677915	87.18	53.66
	DT1_93_2_2	31791005	29778010	87.21	52.94
DT1_70_1	DT1_70_1_1	29291961	26953108	87.28	53.12
	DT1_70_1_2	33872536	31246391	87.35	54.02
DT1_70_2	DT1_70_2_1	33295683	30824072	87.6	52.68
	DT1_70_2_2	30622570	28367497	87.62	52.72
DT2_93_1	DT2_93_1_1	30229957	28009658	87.68	53.25
	DT2_93_1_2	29778207	27210028	87.87	53.96
DT2_93_2	DT2_93_2_1	33872536	31246391	88.2	53.96
	DT2_93_2_2	32262054	29561604	88.31	53.35
DT2_70_1	DT2_70_1_1	29291961	26953108	88.39	53.05
	DT2_70_1_2	36753129	33776947	88.5	52.64
DT2_70_2	DT2_70_2_1	34337567	31516883	88.52	53.69
	DT2_70_2_2	32543728	29935021	88.63	52.81
DT5_93_1	DT5_93_1_1	30229957	28009658	88.64	53.19
	DT5_93_1_2	31373071	28929393	88.73	52.69
DT5_93_2	DT5_93_2_1	30116456	27677915	88.77	53.6
	DT5_93_2_2	27167199	25076507	88.91	52.11
DT5_70_1	DT5_70_1_1	33295683	30824072	89.07	52.62
	DT5_70_1_2	30622570	28367497	89.2	52.67
DT5_70_2	DT5_70_2_1	35520985	33091162	89.54	53.15
	DT5_70_2_2	31791005	29778010	89.85	52.82
Pair-end sequencing data for each sample. Ever treatment has 2 biological repeat.
