# Supplementary material for: Identification of Drought Tolerant Mechanisms in Maize Seedlings Based on Transcriptome Analysis of Recombination Inbred Lines
Source: Front Plant Sci. 2016 Jul 26;7:1080. doi: 10.3389/fpls.2016.01080 (PMC4961006; doi:10.3389/fpls.2016.01080)
Supplement: Supplementary file 11 [file Table2.XLSX]

## Sheet: mapping_rate
Table S2 Mapping rate of clean reads
Sample name	Total reads	Total mapped	Multiple mapped	Uniquely mapped
CK_93_1	71179972	57655803 (81%)	2757116 (3.87%)	54898687 (77.13%)
CK_93_2	59123208	47777031 (80.81%)	2437785 (4.12%)	45339246 (76.69%)
CK_70_1	66182324	53812227 (81.31%)	2817352 (4.26%)	50994875 (77.05%)
CK_70_2	59556020	48066623 (80.71%)	2552546 (4.29%)	45514077 (76.42%)
DT1_93_1	63033766	50792210 (80.58%)	2650768 (4.21%)	48141442 (76.37%)
DT1_93_2	55355830	44708555 (80.77%)	2254807 (4.07%)	42453748 (76.69%)
DT1_70_1	62492782	50514917 (80.83%)	2408024 (3.85%)	48106893 (76.98%)
DT1_70_2	61648144	49867232 (80.89%)	2685738 (4.36%)	47181494 (76.53%)
DT2_93_1	67553894	53927796 (79.83%)	2829703 (4.19%)	51098093 (75.64%)
DT2_93_2	50153014	40256125 (80.27%)	2205019 (4.4%)	38051106 (75.87%)
DT2_70_1	53906216	43166036 (80.08%)	2270109 (4.21%)	40895927 (75.86%)
DT2_70_2	56019316	45026791 (80.38%)	2291067 (4.09%)	42735724 (76.29%)
DT5_93_1	56734994	44995255 (79.31%)	2129131 (3.75%)	42866124 (75.55%)
DT5_93_2	59870042	47655011 (79.6%)	2273985 (3.8%)	45381026 (75.8%)
DT5_70_1	57858786	46402859 (80.2%)	2459718 (4.25%)	43943141 (75.95%)
DT5_70_2	54420056	43443712 (79.83%)	2195829 (4.03%)	41247883 (75.8%)
The mapping rate of each sample to reference genome.
