# Supplementary material for: Identification of Drought Tolerant Mechanisms in Maize Seedlings Based on Transcriptome Analysis of Recombination Inbred Lines
Source: Front Plant Sci. 2016 Jul 26;7:1080. doi: 10.3389/fpls.2016.01080 (PMC4961006; doi:10.3389/fpls.2016.01080)
Supplement: Supplementary file 12 [file Table3.xlsx]

## Sheet: Sheet1
	Supplemental Table S3. Maize drought stress gene expression for cell wall synthases genes in the drought stressed seedlings. Annotation source: Zea mays (MaizeSequence.org), Oryza sativa (Rice Genome Annotation Project), Arabidopsis thaliana (TAIR). The extent of differential expression is measured in terms of log2FoldChange change and hypen(-) indicates failure to meet the significance cutoff or…
Stress stage	Gene Product Category	Gene	Annotation	RIL70(log2FoldChange)	RIL93(log2FoldChange)
DT1	expansin	GRMZM2G013002	expansin B3	-2.2765	-
		GRMZM2G013671	expansin B2	-3.2661	-
		GRMZM2G021621	expansin B2	-3.4732	-
		GRMZM2G056236	expansin B2	-3.8582	-
		GRMZM2G154178	expansin B4	-3.9938	-
		GRMZM2G004955	expansin-like A1	-2.5213	-
		GRMZM2G356273	expansin A13	-1.5978	-
		GRMZM2G361064	expansin A10	-1.5338	-
		GRMZM5G859316	expansin B2	-1.0937	-
	XTH	GRMZM2G113761	xyloglucan endo-transglycosylase-related 8	-1.7342	-
		GRMZM2G119783	Xyloglucan endotransglucosylase/hydrolase family protein	-2.1437	-
		GRMZM2G128876	Xyloglucan endotransglucosylase/hydrolase family protein	-1.2801	-
		GRMZM2G166944	xyloglucan endotransglucosylase/hydrolase 25	-2.65	-
		GRMZM2G174855	xyloglucan endotransglucosylase/hydrolase 8	-1.1513
		GRMZM2G392125	Xyloglucan endotransglucosylase/hydrolase family protein	-1.6863	-
	Cellulose synthase	GRMZM2G025231	cellulose synthase 6	-1.7065	-
		GRMZM2G027723	cellulose synthase 1	-1.9131	-
		GRMZM2G028353	cellulose synthase 6	-1.857	-
		GRMZM2G082580	cellulose synthase 6	-1.6978	-
		GRMZM2G112336	cellulose synthase 1	-1.3935	-
		GRMZM2G177631	cellulose synthase 6	-1.2441	-
		GRMZM2G110145	cellulose-synthase like D2	-2.0751	-
		GRMZM2G074792	Cellulose-synthase-like C12	-1.5161	-
		GRMZM2G122277	cellulose-synthase like D2	-2.206	-
		GRMZM2G424832	Cellulose synthase family protein	-1.4701	-
		GRMZM2G018241	Cellulose synthase family protein	-2.036	-
	Others	GRMZM2G168364	Chitinase family protein	-1.2071	-
DT2	expansin	GRMZM2G021621	expansin B2	-1.4225	-
		GRMZM2G013002	expansin B3		-
		GRMZM2G177391	expansin B2	-2.1853	-
	XTH	GRMZM2G113761	xyloglucan endo-transglycosylase-related 8	-1.87573	-
		GRMZM2G119783	Xyloglucan endotransglucosylase/hydrolase family protein 22		-
		GRMZM2G166944	xyloglucan endotransglucosylase/hydrolase 25	-1.6762	-
		GRMZM2G174855	xyloglucan endotransglucosylase/hydrolase 8	-2.3267	-
		GRMZM2G392125	Xyloglucan endotransglucosylase/hydrolase family protein	-1.4093	-
		GRMZM5G820074	Xyloglucan endotransglucosylase/hydrolase	-2.3949	-
	Cellulose synthase	GRMZM2G018241	Cellulose synthase family protein	-1.012	-
		GRMZM2G028353	cellulose synthase 6	-1.5113	-
		GRMZM2G122277	cellulose-synthase like D2	-1.3015	-
		GRMZM2G142898	Cellulose synthase family protein	-1.458	-
		GRMZM2G110145	cellulose-synthase like D2	-1.0573	-
		GRMZM2G027723	cellulose synthase 1	-1.1115	-
DT5	expansin	GRMZM2G026147	expansin-like A1	-	2.1413
		GRMZM2G095968	expansin-like A1	-	3.0202
		GRMZM2G103672	expansin B4	-	3.5975
		GRMZM2G127072	expansin-like A2	-	1.2785
		GRMZM5G859316	expansin B2	-	7.2858
		AC219190.3_FG002	expansin A20	-	-2.2062
		GRMZM2G004955	expansin-like A1	-	-5.3602
		GRMZM2G094990	expansin B2	-	-6.8093
		GRMZM2G114322	expansin-like A1	-	-2.7707
	Pectin	GRMZM2G167637	pectin methylesterase inhibitor superfamily	-	1.3184
		GRMZM2G431856	Pectin lyase-like superfamily protein	-	4.8267
		GRMZM2G120779	Pectin lyase-like superfamily protein	-	Inf
		GRMZM2G048430	pectin methylesterase inhibitor superfamily	-	-2.5853
		GRMZM2G128682	pectin methylesterase inhibitor superfamily	-	-2.4254
	Cellulose synthase	GRMZM2G028286	cellulose-synthase-like C12	-	1.4708
		GRMZM2G122276	cellulose synthase-like family A	-	1.5328
		GRMZM2G122277	cellulose-synthase like D2	-	2.2104
		GRMZM2G339645	cellulose synthase-like D5	-	3.2024
		GRMZM5G870176	cellulose synthase-like D3	-	1.0296
		GRMZM2G014558	cellulose synthase like E1	-	-3.0868
		GRMZM2G074546	cellulose synthase-like B4	-	-5.1541
		GRMZM2G329869	cellulose synthase 5	-	-1.5258
	Others	GRMZM2G062974	basic chitinase	-	1.8286
		GRMZM2G168364	Chitinase family protein	-	1.4069
		GRMZM2G400497	Chitinase family protein	-	2.7913
		GRMZM2G136139	cytosolic invertase 1	-	1.7033
		GRMZM2G118312	fucosyltransferase 1	-	-3.9525
		GRMZM2G032160	glycosyl hydrolase family 81 protein	-	1.5204
		GRMZM2G005633	homolog of carrot EP3-3 chitinase	-	3.5829
		GRMZM2G051921	homolog of carrot EP3-3 chitinase	-	3.4611
		GRMZM2G048194	lysm domain GPI-anchored protein 1 precursor	-	2.5497
		GRMZM2G421463	lysm domain GPI-anchored protein 1 precursor	-	2.4193
		GRMZM2G008773	peptidoglycan-binding LysM domain-containing protein	-	4.9784
		GRMZM2G037193	Peptidoglycan-binding LysM domain-containing protein	-	1.9949
		GRMZM2G048559	Peptidoglycan-binding LysM domain-containing protein	-	1.0816
		GRMZM2G022645	peptidoglycan-binding LysM domain-containing protein	-	1.6141
		GRMZM2G073725	reversibly glycosylated polypeptide 2	1.1625	2.2899
		GRMZM2G087326	reversibly glycosylated polypeptide 2	-	1.5816
