# Supplementary material for: Identification of Drought Tolerant Mechanisms in Maize Seedlings Based on Transcriptome Analysis of Recombination Inbred Lines
Source: Front Plant Sci. 2016 Jul 26;7:1080. doi: 10.3389/fpls.2016.01080 (PMC4961006; doi:10.3389/fpls.2016.01080)
Supplement: Supplementary file 13 [file Table4.xlsx]

## Sheet: Sheet1
	Supplemental Table S4. Maize drought stress gene expression for transmembran transport related genes. Annotation source: Zea mays (MaizeSequence.org), Oryza sativa (Rice Genome Annotation Project), Arabidopsis thaliana (TAIR). The extent of differential expression is measured in terms of log2FoldChange change and hypen(-) indicates failure to meet the significance cutoff or undetected. Values in …
Stress stage	Gene Product Category	Gene	Annotation	RIL70(log2FoldChange)	RIL93(log2FoldChange)
DT1	aquarins	GRMZM2G154628	PIP2.1; plasma membrane intrinsic protein 2A	-1.5036	-
		GRMZM2G081192	PIP2;2,PIP2B; plasma membrane intrinsic protein 2	-1.4882	-
		GRMZM2G176209	NIP6;1, NOD26-like intrinsic protein 6;1	-1.0324	-
		GRMZM2G137108	NOD26-like intrinsic protein 4;2	-2.1531	-
		GRMZM5G818090	TIP4;1; tonoplast intrinsic protein 4;1	-1.1018	-
		GRMZM2G166083	tonoplast intrinsic protein 4;1	-2.0899	-
		GRMZM2G039845	ATTIP1.3,GAMMA-TIP3,TIP1;3; tonoplast intrinsic protein 1;3	-3.1928	-
		GRMZM2G000816	Protein of unknown function DUF91	-1.7487	-
DT2	aquarins	GRMZM2G081843	PIP1;4,plasma membrane intrinsic protein 1;4	-2.64838	-2.0144
		GRMZM2G081192	PIP2;2,plasma membrane intrinsic protein 2	-2.4233	-
		GRMZM2G154628	PIP2,plasma membrane intrinsic protein 2A	-1.5789	-
		GRMZM2G039845	ATTIP1.3,tonoplast intrinsic protein 1;3	-1.4612	-
		GRMZM2G176209	NIP6,NOD26-like intrinsic protein 6;1	-1.31429	-
		GRMZM2G137108	NIP4;2,NOD26-like intrinsic protein 4;2	-1.75014	-
		GRMZM5G818090	Putative plasma membrane intrinsic protein ; transmembrane with DOMON related domain	-1.7484	-
		GRMZM2G023133	Putative plasma membrane intrinsic protein ; transmembrane with DOMON related domain	-1.8804	-
DT5	aquarins	GRMZM2G154628	PIP2,PIP2;1,PIP2A	-1.1199	-1.6473
		GRMZM2G092125	PIP2.2, plasma membrane intrinsic protein 2	-	1.1096
		GRMZM2G174807	PIP1.4, plasma membrane intrinsic protein 1;4	-	2.045
		GRMZM2G392975	PIP1.4, plasma membrane intrinsic protein 1;4	-	1.4411
		GRMZM2G081843	PIP1.4,plasma membrane intrinsic protein 1;4	-	-1.7632
		AC209208.3_FG002	PIP1.4,plasma membrane intrinsic protein 1;4	-	1.1255
		GRMZM2G025122	TIP4;1,tonoplast intrinsic protein 4;1	1.92668	1.8282
		GRMZM2G039845	ATTIP1.3,GAMMA-TIP3,TIP1;3	-	6.5028
		GRMZM2G037327	ATTIP1.3, tonoplast intrinsic protein 1;3	-	1.8439
		GRMZM2G108273	ATTIP4.1, tonoplast intrinsic protein 4;1	-	1.9642
		GRMZM2G028325	NIP5.1, NOD26-like intrinsic protein 5;1	-	-1.4534
		GRMZM2G081239	NIP4.2,NOD26-like intrinsic protein 4;2	-	-1.952
		GRMZM2G137108	NIP4;2,NLM5	-1.97654	-
		GRMZM2G176209	NIP6,NIP6;1,NLM7	-1.94145	-2.4429
		GRMZM5G818090	Putative plasma membrane intrinsic protein	-	4.4683
		GRMZM2G023133	Putative plasma membrane intrinsic protein	-1.4812	2.2802
		GRMZM2G117572	Putative plasma membrane intrinsic protein	-1.2618	-
		GRMZM2G112530	Putative plasma membrane intrinsic protein	-	2.4111
	others	AC207347.3_FG005	Major facilitator superfamily protein	-	2.0702
		AC208897.3_FG004	Major facilitator superfamily protein	1.4075	1.0054
		AC233945.1_FG003	MATE efflux family protein	-	3.5476
		AC234159.1_FG002	Mitochondrial substrate carrier family protein	-	1.5365
		GRMZM2G001915	Mitochondrial substrate carrier family protein	-	4.8476
		GRMZM2G003033	mitochondrial substrate carrier family protein	-	2.8771
		GRMZM2G005996	mechanosensitive channel of small conductance-like 5	-	-1.1692
		GRMZM2G009045	phosphate transporter 3;1	5.4377	2.0448
		GRMZM2G009223	glucose-6-phosphate/phosphate translocator 2	-1.8563	2.2204
		GRMZM2G009715	K+ efflux antiporter 3	-	-4.6781
		GRMZM2G012923	tonoplast monosaccharide transporter2	-	-2.322
		GRMZM2G013450	Mitochondrial substrate carrier family protein	-	-1.8015
		GRMZM2G018018	Major Facilitator Superfamily with SPX (SYG1/Pho81/XPR1) domain-containing protein	-	-1.4199
		GRMZM2G019974	organic cation/carnitine transporter 2	-	2.1932
		GRMZM2G020859	potassium transport 2/3	-	-1.4404
		GRMZM2G021055	MATE efflux family protein	-	-1.1628
		GRMZM2G023285	ovate family protein 8	-	1.9083
		GRMZM2G025742	Auxin efflux carrier family protein	-	-2.8671
		GRMZM2G026391	YELLOW STRIPE like 3	-	-2.0107
		GRMZM2G027627	Thiamin diphosphate-binding fold (THDP-binding) superfamily protein	-	-1.046
		GRMZM2G027851	sodium hydrogen exchanger 2	1.2218	6.9621
		GRMZM2G028258	STELAR K+ outward rectifier	-1.4456	-
		GRMZM2G028570	Major facilitator superfamily protein	-	-3.3783
		GRMZM2G031938	MATE efflux family protein	-	-2.8919
		GRMZM2G034061	sugar transporter 1	-	-1.6713
		GRMZM2G034551	ZIP metal ion transporter family	-	-1.6122
		GRMZM2G041050	Xanthine/uracil permease family protein	-	-2.1989
		GRMZM2G042027	S-adenosylmethionine carrier 1	-	-1.3726
		GRMZM2G042171	slufate transporter 2;1	-	-1.4804
		GRMZM2G045686	UDP-galactose transporter 1	-	-2.4579
		GRMZM2G045856	UDP-galactose transporter 3	-	1.5665
		GRMZM2G046681	Major facilitator superfamily protein	-	2.6783
		GRMZM2G047616	high-affinity K+ transporter 1	-	-1.3906
		GRMZM2G050089	Auxin efflux carrier family protein	-	-3.1706
		GRMZM2G050484	ZIP metal ion transporter family	-	1.9267
		GRMZM2G058227	PLC-like phosphodiesterases superfamily protein	1.3079	-1.3485
		GRMZM2G059937	voltage dependent anion channel 4	-	-1.7259
		GRMZM2G060183	polyol/monosaccharide transporter 1	-	1.645
		GRMZM2G061469	SLAC1 homologue 3	-	-1.2584
		GRMZM2G063492	sodium hydrogen exchanger 2	-	4.3529
		GRMZM2G064382	zinc transporter 4 precursor	-	1.2102
		GRMZM2G064877	Calcium-binding EF-hand	-	2.4148
		GRMZM2G065154	MATE efflux family protein	-	-1.3724
		GRMZM2G073429	Major facilitator superfamily protein	-	-1.0824
		GRMZM2G073954	Divalent ion symporter	-	-1.2276
		GRMZM2G074103	ABC transporter family protein	-	-1.0955
		GRMZM2G074317	Cyclic nucleotide-regulated ion channel family protein	-	-1.2941
		GRMZM2G077546	Major facilitator superfamily protein	-	-1.6966
		GRMZM2G078839	vacuolar ATP synthase subunit E1	-	1.0939
		GRMZM2G080450	MATE efflux family protein	-	1.2971
		GRMZM2G080767	two-pore channel 1	-	-1.3675
		GRMZM2G080887	SLAC1 homologue 2	1.8281	1.0517
		GRMZM2G080992	MATE efflux family protein	1.7923	3.8198
		GRMZM2G083173	tonoplast monosaccharide transporter2	-	2.9702
		GRMZM2G085111	P-glycoprotein 21	-	-1.7628
		GRMZM2G086258	dicarboxylate transport 2.1	-	-2.6739
		GRMZM2G087479	Major facilitator superfamily protein	-	-2.8322
		GRMZM2G090149	Na+/H+ antiporter 6	-	-1.2816
		GRMZM2G093258	Sugar/inositol transporter	-1.4175	-2.2965
		GRMZM2G093276	zinc transporter 5 precursor	-	3.0565
		GRMZM2G095611	nucleobase-ascorbate transporter 12	-	1.9269
		GRMZM2G096365	chloride channel C	-	-3.6311
		GRMZM2G098011	plastidic GLC translocator	-	1.5219
		GRMZM2G098643	Auxin efflux carrier family protein	-3.6523	-1.4984
		GRMZM2G099382	tonoplast dicarboxylate transporter	-	3.0596
		GRMZM2G100484	Xanthine/uracil permease family protein	-	3.0596
		GRMZM2G106703	manganese tracking factor for mitochondrial SOD2	-	-2.0486
		GRMZM2G108477	magnesium transporter 2	-	1.4926
		GRMZM2G115658	zinc induced facilitator-like 1	-1.0692	2.3046
		GRMZM2G120563	MATE efflux family protein	-	-1.9088
		GRMZM2G124136	Major facilitator superfamily protein	-	-1.634
		GRMZM2G126235	two-pore channel 1	-	6.6306
		GRMZM2G126496	NAD(P)-binding Rossmann-fold superfamily protein	-	1.0477
		GRMZM2G126601	magnesium/proton exchanger	-	-1.5821
		GRMZM2G130049	cation/hydrogen exchanger 15	-	-2.0939
		GRMZM2G142870	multidrug resistance-associated protein 4	-	-1.5306
		GRMZM2G143204	WRKY DNA-binding protein 57	-	-1.7948
		GRMZM2G143998	Major facilitator superfamily protein	-	1.8834
		GRMZM2G146670	voltage dependent anion channel 1	-	1.3886
		GRMZM2G148937	MATE efflux family protein	-	-1.1981
		GRMZM2G149184	Auxin efflux carrier family protein	-	-1.5495
		GRMZM2G149480	Mitochondrial substrate carrier family protein	-	2.0086
		GRMZM2G152175	NAD(P)-binding Rossmann-fold superfamily protein	-	1.1769
		GRMZM2G154245	nodulin MtN21 /EamA-like transporter family protein	-1.1459	2.0949
		GRMZM2G158013	sulfate transporter 3;1	-	-1.9633
		GRMZM2G159632	sulfate transporter 1;3	-	1.9917
		GRMZM2G160069	inositol transporter 4	-	-1.9172
		GRMZM2G160430	Major facilitator superfamily protein	-	-2.4198
		GRMZM2G161299	Mitochondrial substrate carrier family protein	-	1.2639
		GRMZM2G161809	MATE efflux family protein	-	2.0051
		GRMZM2G165746	Mitochondrial substrate carrier family protein	-	2.4879
		GRMZM2G166176	glycerol-3-phosphate acyltransferase 5	2.5712	2.2408
		GRMZM2G170577	chloride channel C	-	9.6005
		GRMZM2G173967	aromatic and neutral transporter 1	-	-1.2948
		GRMZM2G174107	Glucose-6-phosphate/phosphate translocator-related	-	1.8098
		GRMZM2G176780	Major facilitator superfamily protein	-	-2.6743
		GRMZM2G177213	manganese tracking factor for mitochondrial SOD2	-	1.3359
		GRMZM2G180971	Mitochondrial substrate carrier family protein	-	4.2444
		GRMZM2G301885	polyol/monosaccharide transporter 1	-	1.2275
		GRMZM2G310465	RNA-metabolising metallo-beta-lactamase family protein	-	1.7024
		GRMZM2G310569	STELAR K+ outward rectifier	-	-1.1726
		GRMZM2G326707	phosphate transporter 1;4	1.2625	-1.4539
		GRMZM2G342861	P-glycoprotein 11	1.6017	-1.6701
		GRMZM2G344163	Voltage-gated chloride channel family protein	-1.1875	-0.26243
		GRMZM2G347174	Divalent ion symporter	-	-2.7439
		GRMZM2G361256	multidrug resistance-associated protein 3	1.489	1.5009
		GRMZM2G362848	permease, cytosine/purines, uracil, thiamine, allantoin family protein	-	1.8659
		GRMZM2G365515	Mitochondrial substrate carrier family protein	-	-3.1568
		GRMZM2G374812	sugar transporter 11	-	-1.0776
		GRMZM2G381453	Major facilitator superfamily protein	-	-1.2154
		GRMZM2G383088	dicarboxylate transporter 1	-	1.6364
		GRMZM2G395114	sulfate transporter 91	-	-4.3406
		GRMZM2G412899	Major facilitator superfamily protein	-	-2.5789
		GRMZM2G414813	Xanthine/uracil permease family protein	-	1.516
		GRMZM2G419328	peptide transporter 5	-	2.2715
		GRMZM2G420823	Xanthine/uracil permease family protein	-	-4.9652
		GRMZM2G420988	ADP/ATP carrier 2	4.6847	3.369
		GRMZM2G421604	Major facilitator superfamily protein	-	2.3726
		GRMZM2G423456	histidine kinase 3	-	1.0408
		GRMZM2G432390	transporter associated with antigen processing protein 1	-	1.5848
		GRMZM2G442523	Major facilitator superfamily protein	-	-1.067
		GRMZM2G442546	Major facilitator superfamily protein	-	-3.2524
		GRMZM2G444801	sulfate transporter 3;4	-	1.6418
		GRMZM2G447617	Nucleotide-sugar transporter family protein	-	2.2391
		GRMZM2G464464	BRADI3G09350 Calcium-binding EF-hand	-	2.0405
		GRMZM2G470075	MATE efflux family protein	-	2.7459
		GRMZM2G540403	Mitochondrial substrate carrier family protein	-	4.5324
		GRMZM2G701207	nuclear shuttle interacting	-	-1.9018
		GRMZM5G800723	MATE efflux family protein	-	-1.7683
		GRMZM5G800984	non-intrinsic ABC protein 8	-	-4.5579
		GRMZM5G827496	Major facilitator superfamily protein	-1.3763	-2.341
		GRMZM5G843141	Major facilitator superfamily protein	-	2.9016
		GRMZM5G870170	MATE efflux family protein	-	-1.145
		GRMZM5G890665	MATE efflux family protein	-	-1.5121
		GRMZM5G893444	YELLOW STRIPE like 7	1.2097	1.0106
