# Supplementary material for: Identification of Drought Tolerant Mechanisms in Maize Seedlings Based on Transcriptome Analysis of Recombination Inbred Lines
Source: Front Plant Sci. 2016 Jul 26;7:1080. doi: 10.3389/fpls.2016.01080 (PMC4961006; doi:10.3389/fpls.2016.01080)
Supplement: Supplementary file 14 [file Table5.xlsx]

## Sheet: Sheet1
	Supplemental Table S5. Maize drought stress gene expression for response to stress related genes.Annotation source: Zea mays (MaizeSequence.org), Oryza sativa (Rice Genome Annotation Project), Arabidopsis thaliana (TAIR). The extent of differential expression is measured in terms of log2FoldChange change and hypen(-) indicates failure to meet the significance cutoff or undetected. Values in red a…
Stress stage	Gene Product Category	Gene	Annotation	RIL70(log2FoldChange)	RIL93(log2FoldChange)
DT2	Heavy metal transport/detoxification superfamily	GRMZM2G086163	Heavy metal transport/detoxification superfamily protein	-	1.4304
		AC186166.3_FG008	Heavy metal transport/detoxification superfamily protein	-	1.3139
	Group II ate embryogenesis abundant protein	GRMZM2G412436	Group II ate embryogenesis abundant protein, putative / LEA protein, putative	-	1.2607
		GRMZM2G063287	Group II late embryogenesis abundant domain-containing protein / LEA domain-containing protein	-	2.1413
	senescence-associated gene	GRMZM2G064521	senescence-associated gene 21	-	2.9883
		GRMZM2G146004	senescence-associated gene 21	-	-5.2676
		GRMZM2G066413	Glucose-6-phosphate/phosphate translocator-related	-	-1.4388
		GRMZM2G177412	Glutamyl-tRNA reductase family protein	-	-2.2524
		GRMZM2G168898	hemoglobin 1	-	-4.9834
		GRMZM2G078324	homolog of Synechocystis YCF37	-	-1.3915
		GRMZM2G049695	myb-like transcription factor family protein	-	2.4953
		GRMZM2G073359	Protein kinase superfamily protein	-	1.7003
		GRMZM2G046209	Tetratricopeptide repeat (TPR)-like superfamily protein	-	-1.2187
		GRMZM2G703281	zinc finger protein 8	-	-2.1176
		AC233899.1_FG005	Uncharacterized protein	-	2.1174
		GRMZM2G042789	Uncharacterized protein	-	2.4608
		GRMZM5G852016	Uncharacterized protein	-	-1.3371
		GRMZM5G833124	Uncharacterized protein	-	-2.3697
		GRMZM2G114893	Uncharacterized protein	-	-1.78
		GRMZM2G153103	Uncharacterized protein	-	-1.8309
		GRMZM5G800984	Uncharacterized protein	-	-1.3564
DT5	Late embryogenesis abundant (LEA) hydroxyproline-rich glycoprotein	GRMZM2G078771	Late embryogenesis abundant (LEA) hydroxyproline-rich glycoprotein family	-	2.372
		GRMZM2G094589	Late embryogenesis abundant (LEA) hydroxyproline-rich glycoprotein family	-	1.8776
		GRMZM2G111679	Late embryogenesis abundant (LEA) hydroxyproline-rich glycoprotein family	-	-1.5563
	Heavy metal transport/detoxification superfamily	GRMZM2G032807	Heavy metal transport/detoxification superfamily protein	1.2312	2.0229
		GRMZM2G022318	Heavy metal transport/detoxification superfamily protein	-	1.457
		GRMZM2G059836	Heavy metal transport/detoxification superfamily protein	-	4.8938
		GRMZM2G085086	Heavy metal transport/detoxification superfamily protein	-	3.8485
		GRMZM2G111872	Heavy metal transport/detoxification superfamily protein	-	1.1614
		GRMZM2G075502	Heavy metal transport/detoxification superfamily protein	-1.8081	-3.4556
		GRMZM2G114675	Heavy metal transport/detoxification superfamily protein	-1.0345	-
		GRMZM2G008202	Heavy metal transport/detoxification superfamily protein	-	-1.7322
		GRMZM2G088669	Heavy metal transport/detoxification superfamily protein	-	-2.6422
		GRMZM2G113863	Heavy metal transport/detoxification superfamily protein	-	-6.8237
		GRMZM2G121360	Heavy metal transport/detoxification superfamily protein	-	-2.36
		GRMZM2G313009	Heavy metal transport/detoxification superfamily protein	-	-1.3519
		GRMZM5G849889	Heavy metal transport/detoxification superfamily protein	-	-3.1833
	Dehydrin	GRMZM2G012891	dehydrin	1.1426	1.8441
		GRMZM2G031586	dehydrin	-	1.1009
		GRMZM2G130055	dehydrin	-1.1265	-2.0333
		GRMZM2G132095	dehydrin	-	3.8615
		GRMZM2G542272	dehydrin	-	2.9357
		GRMZM2G380377	Dehydrin family protein	3.8099	7.6785
		GRMZM2G079440	Dehydrin family protein	2.8606	10.644
		GRMZM2G373522	Dehydrin family protein	-	5.8158
	heavy metal atpase	GRMZM2G067853	heavy metal atpase 1	-	-1.2117
		GRMZM2G029951	heavy metal atpase 5	-	1.1208
		GRMZM2G143512	heavy metal atpase 5	-	-1.0126
	glycine-rich protein	GRMZM2G041588	glycine-rich protein	-	5.0429
		GRMZM2G129083	glycine-rich protein	-	4.4132
		GRMZM2G014066	glycine-rich protein	-	1.1722
		AC210314.3_FG006	glycine-rich protein	-	-2.8944
		GRMZM2G150217	glycine-rich protein family	1.922	-
		GRMZM2G131167	glycine-rich RNA-binding protein 3	-	1.1445
	DROUGHT SENSITIVE	GRMZM5G811053	DROUGHT SENSITIVE 1	-	-2.2619
		GRMZM5G817651	DROUGHT SENSITIVE 1	-	-2.5482
	Adenine nucleotide alpha hydrolases	AC190933.3_FG004	Adenine nucleotide alpha hydrolases-like superfamily protein	-	-4.2919
		GRMZM2G045278	Adenine nucleotide alpha hydrolases-like superfamily protein	-	1.9599
		GRMZM2G062373	Adenine nucleotide alpha hydrolases-like superfamily protein	-	1.4568
		GRMZM2G066961	Adenine nucleotide alpha hydrolases-like superfamily protein	1.2269	5.0859
		GRMZM2G093272	Adenine nucleotide alpha hydrolases-like superfamily protein	-	1.6441
		GRMZM2G106690	Adenine nucleotide alpha hydrolases-like superfamily protein	-	2.2362
		GRMZM2G119258	Adenine nucleotide alpha hydrolases-like superfamily protein	-	1.9288
		GRMZM2G145974	Adenine nucleotide alpha hydrolases-like superfamily protein	-	-1.6151
		GRMZM2G180620	Adenine nucleotide alpha hydrolases-like superfamily protein	-	-1.9614
		GRMZM2G341729	Adenine nucleotide alpha hydrolases-like superfamily protein	-	1.4009
		GRMZM2G456835	Adenine nucleotide alpha hydrolases-like superfamily protein	-	1.1255
	NB-ARC domain-containing disease resistance	AC203972.3_FG001	NB-ARC domain-containing disease resistance protein	-	-2.3265
		GRMZM2G038388	NB-ARC domain-containing disease resistance protein	-	-1.1949
		GRMZM2G051502	NB-ARC domain-containing disease resistance protein	-	-1.2547
		GRMZM2G136513	NB-ARC domain-containing disease resistance protein	1.2258	2.49
		GRMZM2G162098	NB-ARC domain-containing disease resistance protein	2.2972	2.5444
	Integrase-type DNA-binding superfamily	GRMZM2G100727	Integrase-type DNA-binding superfamily protein	2.9886	5.9362
		GRMZM2G103085	Integrase-type DNA-binding superfamily protein	-	8.017
		GRMZM2G133168	Integrase-type DNA-binding superfamily protein	-	9.3118
		GRMZM2G148333	Integrase-type DNA-binding superfamily protein	-1.0645	-1.234
		GRMZM2G174784	Integrase-type DNA-binding superfamily protein	-	-1.6218
		GRMZM5G842961	Integrase-type DNA-binding superfamily protein	-	4.7682
	calcium-binding EF hand family	GRMZM2G065899	calcium-binding EF hand family protein	-	1.5558
		GRMZM2G074689	calcium-binding EF hand family protein	-	2.8194
	senescence-associated gene 21	GRMZM2G064521	senescence-associated gene 21	-	3.6377
		GRMZM2G072890	senescence-associated gene 21	-	1.555
		GRMZM2G099003	senescence-associated gene 21	-2.4363	1.657
		GRMZM2G146004	senescence-associated gene 21	-	-4.2801
	Bifunctional inhibitor/lipid-transfer protein/seed storage 2S albumin superfamil	GRMZM2G078876	Bifunctional inhibitor/lipid-transfer protein/seed storage 2S albumin superfamily protein	-	6.4175
		GRMZM2G137329	Bifunctional inhibitor/lipid-transfer protein/seed storage 2S albumin superfamily protein	-	-1.533
		GRMZM2G320373	Bifunctional inhibitor/lipid-transfer protein/seed storage 2S albumin superfamily protein	-	-1.4224
	alpha/beta-Hydrolases superfamily	AC195587.4_FG004	alpha/beta-Hydrolases superfamily protein	-	-1.1629
		GRMZM2G178014	alpha/beta-Hydrolases superfamily protein	-	3.3187
	Duplicated homeodomain-like superfamily	GRMZM2G314660	Duplicated homeodomain-like superfamily protein	-1.5872	-
		GRMZM2G111760	Duplicated homeodomain-like superfamily protein	-	-2.4372
		GRMZM2G456960	Duplicated homeodomain-like superfamily protein	-	-2.1894
	RING/U-box superfamil	GRMZM2G031280	RING/U-box superfamily protein	2.4443	5.0147
		GRMZM2G069928	Ring/U-Box superfamily protein	-	2.2814
		GRMZM2G401009	RING/U-box superfamily protein	-	2.8524
	carotenoid isomerase	GRMZM2G106531	carotenoid isomerase	-	-1.0844
		GRMZM2G108457	carotenoid isomerase	-	-1.3312
	catalase	GRMZM2G088212	catalase 2	-	1.0039
		GRMZM2G090568	catalase 2	-	-1.6159
	cryptochrome	GRMZM2G049549	cryptochrome 1	-	-1.002
		GRMZM2G104262	cryptochrome 1	-	-1.3347
	DNA glycosylase superfamily	GRMZM2G113228	DNA glycosylase superfamily protein	-	-1.5423
		GRMZM2G175269	DNA glycosylase superfamily protein	-	1.7301
	DNA mismatch repair protein	GRMZM2G060349	DNA mismatch repair protein MutS, type 2	-	-1.1955
		GRMZM2G348956	DNA mismatch repair protein MutS, type 2	-	-1.0509
	ethylene-responsive element binding protein	GRMZM2G052720	ethylene responsive element binding factor 4	-	2.5667
		GRMZM2G173771	ethylene-responsive element binding protein	2.4224	6.1258
	Late embryogenesis abundant protein	GRMZM2G050607	Late embryogenesis abundant protein	-	3.5579
		GRMZM2G045664	Late embryogenesis abundant protein	-	2.4991
		GRMZM2G425629	Late embryogenesis abundant protein (LEA) family protein	-	7.7496
		GRMZM2G352415	Late embryogenesis abundant protein, group 2	1.7819	5.0857
	Leucine-rich repeat protein kinase family	GRMZM2G172014	Leucine-rich repeat protein kinase family protein	-	1.5367
		GRMZM2G371137	Leucine-rich repeat protein kinase family protein	-	2.1626
	Protein kinase protein	AC195331.3_FG008	protein kinase	-	2.4462
		GRMZM2G467703	Protein kinase protein with adenine nucleotide alpha hydrolases-like domain	-	-2.7994
		GRMZM5G818431	Protein kinase protein with adenine nucleotide alpha hydrolases-like domain	-	-1.3252
		GRMZM2G023444	Protein kinase superfamily protein	-	1.6605
		GRMZM2G073359	Protein kinase superfamily protein	-	2.7659
		GRMZM2G127632	Protein kinase superfamily protein	-	-1.1442
		GRMZM2G048243	protein tyrosine kinase family protein	-	-1.4465
		GRMZM2G315806	pseudouridine synthase family protein	-	-1.1859
	PTAC	GRMZM2G387389	PTAC5	-	1.7587
		GRMZM5G854138	PTAC5	-	2.7586
	PYR1-like	GRMZM2G342033	PYR1-like 11	-1.0526	-3.2715
		GRMZM2G112524	PYR1-like 2	-	2.6655
		GRMZM2G154987	PYR1-like 2	-	-1.7409
		GRMZM2G112488	PYR1-like 6	-	4.4752
	myb domain protein	GRMZM2G045748	myb domain protein 30	-	2.4627
		GRMZM2G006352	myb domain protein 36	-	1.7828
		GRMZM2G084583	myb domain protein 4	-	-2.428
		GRMZM2G419239	myb domain protein 7	-	-2.5086
		GRMZM2G049695	myb-like transcription factor family protein	-	5.5802
	NAC	GRMZM2G180328	NAC (No Apical Meristem) domain transcriptional regulator superfamily protein	-	1.6733
		GRMZM2G146380	NAC domain containing protein 46	1.3559	4.3255
	universal stress protein	GRMZM2G061695	universal stress protein domain containing protein	1.2424	4.4288
		GRMZM2G130868	universal stress protein domain containing protein	-	1.642
		GRMZM2G169372	universal stress protein domain containing protein	-	2.0666
	F-box family protein	GRMZM2G059799	F-box and associated interaction domains-containing protein	-	3.9571
		GRMZM2G071705	F-box family protein	-	1.1004
	GATA transcription facto	GRMZM2G163200	GATA transcription factor 12	-	1.4986
		GRMZM2G031983	GATA type zinc finger transcription factor family protein	-	-2.9109
		GRMZM2G039586	GATA type zinc finger transcription factor family protein	-	-1.499
	WRKY	GRMZM2G453571	WRKY DNA-binding protein 28	1.3288	1.9351
		GRMZM2G030272	WRKY DNA-binding protein 46	-1.2783	-1.2043
		GRMZM2G037015	WRKY9	-	1.8462
	Zinc finger	GRMZM5G801627	Zinc finger C-x8-C-x5-C-x3-H type family protein	-	4.0661
		GRMZM2G438438	zinc finger homeodomain 1	-	-1.6545
		GRMZM2G157197	zinc finger protein 4	-	-1.4055
		GRMZM2G703281	zinc finger protein 8	-	-3.6363
		GRMZM5G888196	zinc-finger protein 1	-	-1.9808
	CYS, MET, PRO, and GLY protein	GRMZM2G127690	CYS, MET, PRO, and GLY protein 2	-	3.3784
		GRMZM2G303964	CYS, MET, PRO, and GLY protein 2	-	2.6168
		GRMZM2G144668	2-oxoglutarate (2OG) and Fe(II)-dependent oxygenase superfamily protein	1.7184	2.5825
		GRMZM2G164974	3-ketoacyl-CoA synthase 6	-	-2.6788
		GRMZM2G408537	5-AMP-activated protein kinase beta-1 subunit-related	2.4921	4.305
		GRMZM2G110063	63 kDa inner membrane family protein	-	-2.5992
		GRMZM5G839422	63 kDa inner membrane family protein	-	-1.6248
		GRMZM5G818186	6-phosphogluconate dehydrogenase family protein	-	-1.0672
		GRMZM2G134334	A20/AN1-like zinc finger family protein	-	1.8584
		GRMZM2G310947	AAA-ATPase 1	1.6007	3.636
		GRMZM2G111511	ABC transporter family protein	-	-1.1065
		GRMZM2G150014	adenosine kinase	-	-1.2713
		GRMZM2G013214	aldehyde dehydrogenase 10A8	-	2.7969
		GRMZM5G841619	Aldolase-type TIM barrel family protein	-	1.5735
		GRMZM2G022192	Amidase family protein	1.421	6.5033
		GRMZM5G801190	Arabidopsis protein of unknown function (DUF241)	-1.8202	-
		GRMZM2G051619	Arabidopsis thaliana gibberellin 2-oxidase 1	-	-1.445
		GRMZM2G078725	ARM repeat superfamily protein	-	1.6438
		GRMZM2G129208	ATP binding	-	3.4504
		GRMZM2G046024	ATP-binding casette family G25	-	1.2089
		GRMZM2G110470	auxin response factor 6	-	-2.2374
		GRMZM2G316635	auxin-like 1 protein	-	2.2067
		GRMZM2G472671	Basic helix-loop-helix (bHLH) DNA-binding family protein	-	-1.5572
		GRMZM2G171912	Basic-leucine zipper (bZIP) transcription factor family protein	-	1.4123
		GRMZM2G114469	Bestrophin-like protein	1.2316	6.4446
		GRMZM2G450125	beta-amylase 1	-	2.0639
		GRMZM2G382534	beta-hydroxylase 1	-	3.205
		GRMZM2G028665	bifunctional nuclease in basal defense response 1	-	-2.7495
		GRMZM2G167131	BRADI3G43310 ARID/BRIGHT DNA-binding domain	-	2.351
		GRMZM2G140299	C2H2-type zinc finger family protein	-	2.704
		GRMZM2G102714	Ca-2+ dependent nuclease	-	1.1913
		GRMZM2G477314	Carbohydrate-binding protein	-	2.2331
		GRMZM2G134066	chloroplast import apparatus 2	1.6511	2.6123
		GRMZM2G111216	chloroplast stem-loop binding protein of 41 kDa	-	-2.2564
		GRMZM2G170338	Class I glutamine amidotransferase-like superfamily protein	2.7643	3.9049
		GRMZM2G147014	cold-regulated 47	1.2279	6.6838
		GRMZM2G004483	CONSTANS-like 4	-	-1.8554
		GRMZM2G151516	CRP11 - Cysteine-rich family protein precursor	-	1.0191
		GRMZM2G107562	Cupredoxin superfamily protein	-	-1.606
		GRMZM2G378452	cysteine-rich RLK (RECEPTOR-like protein kinase) 41	1.1868	1.5849
		GRMZM2G348452	cytokinin oxidase 7	-	-2.6691
		GRMZM2G104608	DNA photolyases;DNA photolyases	-	-1.9307
		GRMZM5G833563	DNA polymerase lambda (POLL)	-	1.3211
		GRMZM2G022499	DNA-binding bromodomain-containing protein	-	1.6586
		GRMZM2G009406	DOF zinc finger protein 1	-	1.5812
		GRMZM2G108865	Dof-type zinc finger DNA-binding family protein	-	-4.4893
		GRMZM2G164912	Domain of unknown function (DUF23)	-	1.6905
		GRMZM2G421033	DREB and EAR motif protein 3	-	1.1488
		GRMZM2G472248	drought-induced 21	-1.1852	-
		GRMZM2G153745	EMB1303	-	-1.6311
		GRMZM2G061932	Embryo-specific protein 3, (ATS3)	-	3.1309
		GRMZM2G065012	EPS15 homology domain 1	-	-2.0582
		GRMZM2G174347	erf domain protein 9	-	2.6806
		GRMZM2G129907	Excinuclease ABC, C subunit, N-terminal	-	-1.1389
		GRMZM2G176630	Galactosyltransferase family protein	1.0611	4.4268
		GRMZM2G134863	G-box binding factor 1	-	3.2334
		GRMZM2G014695	GIY-YIG catalytic domain containing protein	-	-1.8601
		GRMZM2G066413	Glucose-6-phosphate/phosphate translocator-related	-1.0444	-2.4102
		GRMZM2G148807	glutamate receptor 3.4	-	-1.6912
		GRMZM2G177412	Glutamyl-tRNA reductase family protein	-	-1.9372
		AC233899.1_FG005	GTPase of unknown function domain containing protein	-	3.6808
		GRMZM2G337068	GTPase of unknown function domain containing protein	1.6395	-2.3387
		GRMZM2G027021	GTP-binding protein, HflX	-	-1.5081
		GRMZM2G122139	HAD-superfamily hydrolase, subfamily IG, 5\'-nucleotidase	-	-1.3485
		GRMZM2G027331	Haloacid dehalogenase-like hydrolase (HAD) superfamily protein	-	-1.9647
		GRMZM2G168898	hemoglobin 1	-1.3319	-7.1703
		GRMZM2G131476	Homeobox-leucine zipper protein family	-	1.4772
		GRMZM2G320827	Homeodomain-like superfamily protein	-	1.9234
		GRMZM2G078324	homolog of Synechocystis YCF37	-	-2.9608
		GRMZM2G048497	homoserine kinase	-	-3.1824
		GRMZM2G074496	HOPZ-ACTIVATED RESISTANCE 1	-	3.7053
		GRMZM2G179703	HXXXD-type acyl-transferase family protein	1.0974	-2.0077
		GRMZM2G386229	inosine-uridine preferring nucleoside hydrolase family protein	-1.2833	-1.3076
		GRMZM5G828487	IQ-domain 26	-2.3567	-4.5154
		GRMZM2G145958	Iron-sulphur cluster biosynthesis family protein	-	-1.5942
		GRMZM5G838098	jasmonate-zim-domain protein 1	2.8599	3.8935
		GRMZM2G009715	K+ efflux antiporter 3	-	-2.322
		GRMZM5G856929	KAR-UP F-box 1	-	-1.1824
		GRMZM2G127374	like SEX4 1	-	-1.6939
		GRMZM2G017319	LOB domain-containing protein 37	-1.0838	-1.8069
		GRMZM2G155323	L-O-methylthreonine resistant 1	-	-1.1864
		GRMZM2G113056	lon protease 1	-	1.149
		GRMZM2G079499	LORELEI-LIKE-GPI-ANCHORED PROTEIN 1	-	-1.8284
		AC230011.2_FG002	LRR and NB-ARC domains-containing disease resistance protein	-	-1.0148
		GRMZM2G321053	LTPL52 - Protease inhibitor/seed storage/LTP family protein precursor	-	-3.7042
		GRMZM2G161673	magnesium-protoporphyrin IX methyltransferase	-	-2.8577
		GRMZM2G057506	mitochondrial carrier protein	3.4124	5.4193
		GRMZM2G473463	Mitochondrial import inner membrane translocase subunit Tim17/Tim22/Tim23 family protein	-	-1.3083
		GRMZM2G047457	Mitochondrial substrate carrier family protein	-	-1.4695
		GRMZM2G087590	Mog1/PsbP/DUF1795-like photosystem II reaction center PsbP family protein	-	-2.0174
		GRMZM2G536644	Molecular chaperone Hsp40/DnaJ family protein	-	-1.1019
		GRMZM2G392172	MUTS homolog 2	-	1.9194
		GRMZM2G136522	NADPH-dependent thioredoxin reductase C	-	-1.5013
		GRMZM2G075958	NDH-dependent cyclic electron flow 1	-	-3.1857
		GRMZM2G148930	Nuclear transport factor 2 (NTF2) family protein	1.9021	-1.3102
		GRMZM2G394941	OBF binding protein 4	-	-1.5474
		GRMZM2G001288	O-Glycosyl hydrolases family 17 protein	-	3.4313
		AC198725.4_FG004	ovate family protein 7	-	-2.833
		GRMZM2G135763	Pectin lyase-like superfamily protein	-	1.0648
		GRMZM2G029519	photolyase 1	-	-1.2093
		GRMZM2G158662	photolyase/blue-light receptor 2	-	-1.5319
		GRMZM2G072174	Photosystem II reaction center PsbP family protein	-	-2.8565
		GRMZM2G148099	phytochrome kinase substrate 4	-	-4.2561
		GRMZM2G044194	phytosulfokine 4 precursor	2.1442	4.0647
		GRMZM2G004516	Plant protein of unknown function (DUF828) with plant pleckstrin homology-like region	-	1.1996
		GRMZM2G081977	Plant protein of unknown function (DUF828) with plant pleckstrin homology-like region	1.4355	4.0909
		GRMZM2G071147	Plant protein of unknown function (DUF936)	-	-1.8956
		GRMZM2G073310	plant U-box 29	-	-1.7539
		GRMZM2G327459	plant UBX domain-containing protein 2	-	1.2215
		GRMZM2G031721	plastid transcriptionally active 5	-	-1.7216
		GRMZM2G026800	Plastid-lipid associated protein PAP / fibrillin family protein	-	-1.056
		GRMZM2G035278	Polyketide cyclase/dehydrase and lipid transport superfamily protein	-1.9557	-
		GRMZM2G114707	Polynucleotidyl transferase, ribonuclease H-like superfamily protein	-	-1.3414
		GRMZM2G012119	post-illumination chlorophyll fluorescence increase	-	-1.4612
		GRMZM2G451314	Pyridoxal phosphate (PLP)-dependent transferases superfamily protein	-	2.3136
		GRMZM2G106732	RECQ helicase SIM	-	-1.4082
		GRMZM2G106590	Regulator of Vps4 activity in the MVB pathway protein	-	2.1953
		GRMZM2G457381	replication factor C1	-	-1.3394
		GRMZM2G113073	Rho GTPase activating protein with PAK-box/P21-Rho-binding domain	-	-1.0689
		GRMZM2G042492	Ribosomal protein L34	-	-2.1237
		GRMZM2G136534	root hair specific 19	-	1.0631
		GRMZM2G028438	SCARECROW-like 8	-	1.9991
		GRMZM2G472236	Seed maturation protein	-	Inf
		GRMZM5G851485	sequence-specific DNA binding transcription factors	-	1.7027
		GRMZM2G133718	serine carboxypeptidase-like 27	-	4.5591
		GRMZM2G169160	Seryl-tRNA synthetase	-	-1.8236
		GRMZM2G153582	SKP1/ASK-interacting protein 16	-	-1.4225
		AC195785.3_FG004	S-locus lectin protein kinase family protein	-	-1.3063
		GRMZM2G313656	Sterile alpha motif (SAM) domain-containing protein	-	2.2078
		GRMZM2G393671	Stress responsive alpha-beta barrel domain protein	-	-1.125
		GRMZM2G101142	strictosidine synthase-like 4	-	-1.4669
		GRMZM2G162453	Subtilisin-like serine endopeptidase family protein	-	1.0428
		GRMZM2G003944	TCP family transcription factor	-	-4.5393
		GRMZM2G046209	Tetratricopeptide repeat (TPR)-like superfamily protein	-	-1.6306
		GRMZM2G159142	TMPIT-like protein	-	-1.3905
		GRMZM2G133966	trehalose-6-phosphate synthase	-	-2.3975
		GRMZM2G400938	TRICHOME BIREFRINGENCE-LIKE 38	-	-1.5705
		GRMZM2G005024	tryptophan synthase beta-subunit 1	-	-1.7276
		GRMZM2G012404	Tyrosyl-tRNA synthetase, class Ib, bacterial/mitochondrial	-	-1.3716
		GRMZM2G148884	uclacyanin 1	-	-2.4602
		GRMZM2G309970	WPP domain protein 2	-	-1.2802
		GRMZM2G093815	YGGT family protein	-	-1.022
		GRMZM2G087144	Ypt/Rab-GAP domain of gyp1p superfamily protein	-	1.4734
		GRMZM2G065896	ZIM-LIKE 2	-	-1.0974
		GRMZM2G101625	ZmGR2c	-	2.5151
		GRMZM2G130173	ZmGR2c	-1.1211	-1.253
		GRMZM2G016586	Uncharacterized protein	1.4695	2.5457
		GRMZM2G001375	Uncharacterized protein	1.9426	-
		GRMZM2G039961	Uncharacterized protein	-	1.0982
		GRMZM2G040592	Uncharacterized protein	2.0366	3.2258
		GRMZM2G058528	Uncharacterized protein	-	-1.8964
		GRMZM2G063156	Uncharacterized protein	-	3.3545
		GRMZM2G071166	Uncharacterized protein	-	-1.9542
		GRMZM2G091047	Uncharacterized protein	-	1.2357
		GRMZM2G116461	Uncharacterized protein	-	-1.8209
		GRMZM2G137864	Uncharacterized protein	-	1.4054
		GRMZM2G140674	Uncharacterized protein	-	1.6211
		GRMZM2G153103	Uncharacterized protein	-	-5.0784
		GRMZM2G135165	Uncharacterized protein	1.6525	-
		GRMZM2G450217	Uncharacterized protein	-	4.2331
		GRMZM2G469224	Uncharacterized protein	-	-2.0101
		GRMZM5G883632	Uncharacterized protein	-	-4.089
		GRMZM5G893392	Uncharacterized protein	-	-1.6013
		GRMZM2G099036	Uncharacterized protein	-	-2.7554
		GRMZM2G030688	Uncharacterized protein	-2.3699	4.0609
		GRMZM2G166548	Uncharacterized protein	-	4.5173
		GRMZM2G344630	Uncharacterized protein	-	1.6757
		GRMZM2G135332	Uncharacterized protein	-	-3.1633
		GRMZM2G046849	Uncharacterized protein	-	1.3728
		GRMZM5G846152	Uncharacterized protein	-	-1.1494
		GRMZM2G164963	Uncharacterized protein	-	-1.764
		GRMZM2G166452	Uncharacterized protein	-	2.8176
		GRMZM2G166776	Uncharacterized protein	-	6.1394
		GRMZM2G175995	Uncharacterized protein	-1.1908	-3.2016
		GRMZM2G178852	Uncharacterized protein	-	-3.8927
		GRMZM2G356178	Uncharacterized protein	-	2.0711
		GRMZM2G360234	Uncharacterized protein	1.0983	1.6702
		GRMZM2G368645	Uncharacterized protein	-	-1.3614
		GRMZM2G552956	Uncharacterized protein	1.5281	6.3497
		GRMZM5G807838	Uncharacterized protein	1.5144	1.4305
