# Supplementary material for: Identification of Drought Tolerant Mechanisms in Maize Seedlings Based on Transcriptome Analysis of Recombination Inbred Lines
Source: Front Plant Sci. 2016 Jul 26;7:1080. doi: 10.3389/fpls.2016.01080 (PMC4961006; doi:10.3389/fpls.2016.01080)
Supplement: Supplementary file 15 [file Table6.xlsx]

## Sheet: Sheet1
	Supplemental Table S6: Maize gene expression for Protein folding related genes. Annotation source: Zea mays (MaizeSequence.org), Oryza sativa (Rice Genome Annotation Project), Arabidopsis thaliana (TAIR). The extent of differential expression is measured in terms of log2FoldChange change and hypen(-) indicates failure to meet the significance cutoff or undetected. Values in red and blue indicate …
Stress stage	Gene Product Category	Gene	Annotation	RIL70(log2FoldChange)	RIL93(log2FoldChange)
DT2	HSP	GRMZM2G024668	heat shock protein 81-2	-2.7151	-2.0526
		AC217264.3_FG002	heat shock protein 70 (Hsp 70) family protein	-	1.9073
		GRMZM2G329131	heat shock protein 18.2	-	1.6851
		GRMZM2G360681	heat shock protein 101	-	1.2348
		GRMZM5G833699	heat shock protein 90.1	-	1.1588
		GRMZM5G855808	Heat shock protein DnaJ with tetratricopeptide repeat	-	1.4597
		GRMZM2G028218	heat shock family protein	-	-1.7888
		GRMZM2G039886	heat shock family protein	-	-3.1108
		GRMZM2G119316	heat shock family protein	-	-1.9224
		GRMZM2G134917	heat shock family protein	-	-1.3218
	Ub	GRMZM2G086583	ubiquitin-conjugating enzyme 23	-	1.4973
		GRMZM2G093925	ubiquitin-conjugating enzyme 36	-	1.144
		GRMZM2G156517	ubiquitin-conjugating enzyme 28	-1.6362	—
		GRMZM2G172158	ubiquitin carboxyl-terminal hydrolase family protein	-	1.0287
	Chaperone	GRMZM2G134476	Chaperone DnaJ-domain superfamily protein	-	-2.3095
		GRMZM2G088440	Chaperone DnaJ-domain superfamily protein	-	2.0812
		GRMZM2G477205	Chaperone DnaJ-domain superfamily protein	-	2.7485
		GRMZM2G151480	Chaperone DnaJ-domain superfamily protein	-	1.635
		GRMZM2G115277	Proteasome component (PCI) domain protein	-	1.5746
		GRMZM2G109142	Phenylacetic acid degradation-related protein	-	1.4683
DT5	HSP	AC209784.3_FG007	heat shock protein 70	-	4.3474
		GRMZM2G069651	heat shock protein 81.4	-	1.0956
		GRMZM2G310431	heat shock protein 70	-	4.0383
		GRMZM2G361605	heat shock protein 91	-	1.6378
		GRMZM2G366532	heat shock cognate protein 70-1	-	6.4424
		GRMZM5G802801	heat shock protein 70	-	1.5869
		GRMZM2G360681	heat shock protein 101	4.8277	—
		GRMZM2G091811	DNAJ heat shock family protein	-	-1.1214
		GRMZM2G119316	DNAJ heat shock family protein	-	-1.8285
		GRMZM2G128248	DNAJ heat shock family protein	-	1.5996
		GRMZM5G835677	DNAJ heat shock family protein	-	-1.8216
		GRMZM5G856084	DNAJ heat shock family protein	-	-0.93193
		GRMZM2G017411	DNAJ heat shock N-terminal domain-containing protein	-	2.1281
		GRMZM2G168397	DNAJ heat shock N-terminal domain-containing protein	-	1.7154
		GRMZM2G175089	DNAJ heat shock N-terminal domain-containing protein	-	1.358
		GRMZM2G001500	chloroplast heat shock protein 70-2	-	-1.2817
		GRMZM2G079668	chloroplast heat shock protein 70-2	-	-1.2373
		GRMZM2G002578	DnaJ/Hsp40 cysteine-rich domain superfamily protein	-	-2.0574
		GRMZM2G021687	DnaJ/Hsp40 cysteine-rich domain superfamily protein	-	-1.3977
		GRMZM2G031981	DnaJ/Hsp40 cysteine-rich domain superfamily protein	-	-1.0345
		GRMZM2G062788	DnaJ/Hsp40 cysteine-rich domain superfamily protein	-	-1.306
		GRMZM2G071996	DnaJ/Hsp40 cysteine-rich domain superfamily protein	-	-3.616
		GRMZM2G146673	DnaJ/Hsp40 cysteine-rich domain superfamily protein	-	-2.0788
	Ub	GRMZM2G120076	ubiquitin-specific protease 21	-	1.4279
		GRMZM2G150160	Ubiquitin-like superfamily protein	-	1.2193
		GRMZM2G156517	ubiquitin-conjugating enzyme 28	-	1.8794
		GRMZM2G301909	ubiquitin-specific protease family C19-related protein	-	1.3427
		GRMZM2G000601	ubiquitin-conjugating enzyme 28	-	-1.2796
		GRMZM2G015287	ubiquitin-conjugating enzyme 36	-	-1.0594
		GRMZM2G033375	ubiquitin C-terminal hydrolase 3	-	-1.1467
		GRMZM2G074282	E3 ubiquitin ligase SCF complex subunit SKP1/ASK1 family protein	-	-1.5868
		GRMZM2G146374	ubiquitin-conjugating enzyme 5	-	-1.0586
		GRMZM2G086583	ubiquitin-conjugating enzyme 23	1.99372	-1.1209
	chaperones	GRMZM2G098167	HSP20-like chaperones superfamily protein	-	4.2377
		GRMZM2G158232	HSP20-like chaperones superfamily protein	-	4.0139
		GRMZM2G168119	HSP20-like chaperones superfamily protein	-	1.4026
		GRMZM5G803365	HSP20-like chaperones superfamily protein	-	3.1979
		GRMZM2G324956	HSP20-like chaperones superfamily protein	-	-4.0026
		GRMZM2G429396	HSP20-like chaperones superfamily protein	-	-4.8918
		GRMZM2G303149	Chaperone DnaJ-domain superfamily protein	-	1.7312
		GRMZM2G010944	Chaperone binding;ATPase activators	-	1.4753
		GRMZM5G892742	Chaperone protein dnaJ-related	-	1.0813
		GRMZM2G033379	Chaperone DnaJ-domain superfamily protein	-	-1.2735
		GRMZM2G477205	Chaperone DnaJ-domain superfamily protein	2.3118	—
		GRMZM2G068316	Chaperone DnaJ-domain superfamily protein	-	-2.1619
		GRMZM2G104045	Chaperone DnaJ-domain superfamily protein	-	-1.4226
		GRMZM2G157350	Chaperone protein dnaJ-related	-	-2.4082
		GRMZM2G134476	Chaperone DnaJ-domain superfamily protein	-1.0634	-3.1884
		GRMZM2G042253	TCP-1/cpn60 chaperonin family protein	-	-1.4843
		GRMZM2G144997	Chaperone DNAJ-like 20	-	3.465
		GRMZM2G056988	Chaperone DNAJ homologue 2	-	2.1234
	ER	GRMZM2G108115	Endoplasmic reticulum oxidoreductins 1	-	1.1263
	Proteasome	GRMZM2G109142	Phenylacetic acid degradation-related protein	-1.7131	1.4337
		GRMZM2G027551	Proteasome component (PCI) domain protein	-1.995	1.53648
		GRMZM5G861479	proteasome subunit PAB1	-1.5079	1.1032
		GRMZM2G010505	UB-like protease 1A	-	1.7095
	others	GRMZM2G358059	calreticulin 1a	-	-1.0005
		GRMZM2G130121	casein lytic proteinase B3	-	-1.2293
		GRMZM2G015967	cyclophilin 38	-	-2.1752
		GRMZM2G085885	Cyclophilin-like peptidyl-prolyl cis-trans isomerase family protein	-	-1.5473
		GRMZM2G117968	Cyclophilin-like peptidyl-prolyl cis-trans isomerase family protein	-	-3.8583
		GRMZM2G132811	Cyclophilin-like peptidyl-prolyl cis-trans isomerase family protein	-	-2.524
		GRMZM2G095333	FK506-binding protein 13	-	-1.3879
		GRMZM2G035708	FK506-binding protein 16-2	-	-2.4019
		GRMZM2G001956	FKBP-like peptidyl-prolyl cis-trans isomerase family protein	-	-3.2061
		GRMZM2G057374	FKBP-like peptidyl-prolyl cis-trans isomerase family protein	-	-2.6729
		GRMZM2G068963	FKBP-like peptidyl-prolyl cis-trans isomerase family protein	-	-1.7293
		GRMZM2G150337	FKBP-like peptidyl-prolyl cis-trans isomerase family protein	-	-1.0318
		GRMZM2G155753	FKBP-like peptidyl-prolyl cis-trans isomerase family protein	-	-2.3983
		GRMZM2G488458	FKBP-like peptidyl-prolyl cis-trans isomerase family protein	-	-1.2352
		AC198725.4_FG004	ovate family protein 7	-	-2.833
		GRMZM2G111501	thylakoid lumenal P17.1 protein	-	-1.2837
