# Supplementary material for: Identification of Drought Tolerant Mechanisms in Maize Seedlings Based on Transcriptome Analysis of Recombination Inbred Lines
Source: Front Plant Sci. 2016 Jul 26;7:1080. doi: 10.3389/fpls.2016.01080 (PMC4961006; doi:10.3389/fpls.2016.01080)
Supplement: Supplementary file 17 [file Table8.xlsx]

## Sheet: Sheet1
	Supplemental Table S8. Maize drought stress gene expression for photosynthesis related genes. Annotation source: Zea mays (MaizeSequence.org), Oryza sativa (Rice Genome Annotation Project), Arabidopsis thaliana (TAIR). The extent of differential expression is measured in terms of log2FoldChange change and hypen(-) indicates failure to meet the significance cutoff or undetected. Values in red and …
Stress stage	Gene Product Category	Gene	Annotation	RIL70(log2FoldChange)	RIL93(log2FoldChange)
DT2	Photosynthesis antenna1	GRMZM2G402936	photosystem II light harvesting complex gene B1B2	-1.96434	-
		GRMZM2G033885	light harvesting complex photosystem II	-	-1.5677
		GRMZM2G038519	photosystem I light harvesting complex gene 2	-	-1.3085
		GRMZM2G072280	photosystem I light harvesting complex gene 2	-	-1.8993
		GRMZM2G092311	photosystem I light harvesting complex gene 1	-	-1.4232
		GRMZM2G010884	photosystem I light harvesting complex gene 3/LHCA3	-	-1.3938
	PSⅠ-RC	GRMZM2G024150	photosystem I reaction center subunit D-2	-	-1.4728
		GRMZM2G026015	photosystem I reaction center subunit l	-	-1.2753
		GRMZM2G085646	photosystem I reaction center subunit F	-	-1.8064
		GRMZM2G377855	photosystem I reaction center subunit G	-	-1.6763
		GRMZM5G818058	photosystem I reaction center subunit P	-	-1.5935
	PSⅡ-RC	GRMZM2G047956	Photosystem II reaction center PsbP	-	2.4517
		GRMZM2G172723	Photosystem II reaction center PsbP family protein	-	-2.7718
		GRMZM5G804323	photosystem II reaction center subunit Q-2	-	-2.1334
		GRMZM5G870219	photosystem II reaction center PsbQ-like 2	-	-1.4125
		GRMZM2G021256	photosystem II reaction center PsbQ-like 2	-	-1.6993
		GRMZM2G380414	photosystem II reaction center subunit X	-	-1.6901
		GRMZM5G832229	photosystem II reaction center subunit X	-	-1.379
		GRMZM2G308944	Photosystem II reaction center PSBY	-	-1.6775
		GRMZM2G132506	photosystem II reaction center PSB28 protein	-	-1.653
		GRMZM2G005984	photosystem II family protein	-	-1.8968
		GRMZM2G051952	photosystem-II repair protein	-	-2.0518
		GRMZM2G113349	PS II oxygen-evolving complex 1	-	-1.5761
		GRMZM2G377168	Photosystem II 5 kD protein	-	-1.2784
	photosynthetic electron transport	GRMZM2G568636	ferredoxin--nitrite reductase	-	-2.734
		GRMZM2G079381	ferredoxin--nitrite reductase	-	-1.5556
		GRMZM2G068557	ferric reduction oxidase 7	-	-1.719
		GRMZM2G122337	2Fe-2S ferredoxin-like superfamily protein	-	-1.9755
		GRMZM5G865543	ferredoxin-type|Ferredoxin|Ferredoxin	-	-1.563
	Others	GRMZM2G062042	Clathrin, heavy chain	-	-2.7593
		GRMZM2G043109	dicarboxylate diiron protein, putative (Crd1)	-	-1.3354
		GRMZM2G081462	dicarboxylate diiron protein, putative (Crd1)	-	-1.2251
		GRMZM2G471904	P-loop containing nucleoside triphosphate hydrolases superfamily protein	-	-1.2652
DT5	Photosynthesis antenna1	GRMZM2G010884	LHCA3	-	-2.3444
		GRMZM2G092311	LHCA1	-	-2.3639
		GRMZM2G038519	LHCA2	-	-1.8389
		GRMZM2G072280	LHCA2	-	-2.6423
		GRMZM2G117412	LHCA2	-	-2.4495
		GRMZM2G103101	LHCA5	-	-2.4688
		GRMZM2G033885	LHCB4.2	-	-2.749
		GRMZM2G092427	LHCB6	-	-4.0615
		GRMZM2G153184	LHCB4	-	-2.6846
		GRMZM2G160268	LHCB4	-	-1.9084
		GRMZM2G402936	Light harvesting complex mesophyll7	-1.7618	-
		GRMZM2G039996	LHCBCP24	-	-1.9062
	PSⅠ-RC	GRMZM2G013342	PSAD-1	-	-2.2277
		GRMZM2G016066	PSAE-2	-	-2.0782
		GRMZM2G016622	PSAE-2	-	-2.0561
		GRMZM2G085646	PSAF	-	-2.673
		GRMZM2G017290	PSAF	-	-1.929
		GRMZM2G329047	PSAG	-	-2.5826
		GRMZM2G377855	PSAG	-	-3.0569
		GRMZM2G026015	PSAL	-	-2.4868
		GRMZM2G094224	PSAL	-	-2.215
		GRMZM2G001653	PSAO	-	-2.8871
		GRMZM2G009048	PSAN	-	-1.9205
		GRMZM2G080107	PSAN	-	-2.2387
	PSⅡ-RC	GRMZM2G176840	PPL1	-	-3.9249
		GRMZM2G113349	MSP-1,OE33,OEE1,OEE33,PSBO-1,PSBO1	-	-2.6484
		GRMZM2G175562	OEC33,PSBO-2,PSBO2	-	-2.3101
		GRMZM2G047954	photosystem II subunit P-1	-	-3.0083
		GRMZM5G804323	PSBQ,PSBQ-2,PSII-Q	-	-4.4034
		GRMZM2G008892	PsbQ-like 3	-	-2.3852
		GRMZM2G472852	PSBX	-	-2.8962
		GRMZM2G174984	PSBR	-	-1.337
		AC190623.3_FG001	PSBW	-	-2.8751
		GRMZM2G056424	PSB27	-	-2.2511
		GRMZM2G132506	PSB28	-	-2.9191
		GRMZM2G175804	PSB28	-	-4.0308
		GRMZM2G455676	PSB28	-	-3.3689
		GRMZM2G021256	PQL1,PQL2	-	-3.0307
		GRMZM5G870219	PQL1,PQL2	-	-3.0247
		GRMZM2G436986	PQL1,PQL2	-	-2.4993
	photosynthetic electron transport	GRMZM2G146395	ATFD3,FD3	-	-3.718
		GRMZM2G359127	ferredoxin-type|Ferredoxin [2Fe-2S]	-	-1.7098
		GRMZM5G840703	ferredoxin-type|Ferredoxin [2Fe-2S]	-	-2.531
		GRMZM5G865543	ferredoxin-type|Ferredoxin [2Fe-3S]	-	-2.4767
		GRMZM2G122327	ferredoxin-type|Ferredoxin [2Fe-2S]	-	-2.5801
		GRMZM2G122337	2Fe-2S ferredoxin-like superfamily protein	-	-3.533
		GRMZM2G048313	2Fe-2S ferredoxin-like superfamily protein	-	-2.3892
		GRMZM2G068557	ferric reduction oxidase 7	-	-2.6996
		GRMZM2G079381	ferredoxin--nitrite reductase,	-	-1.792
		GRMZM2G102959	ferredoxin--nitrite reductase,	-1.862	-
		GRMZM5G878558	ferredoxin--nitrite reductase	-5.6872	-2.4939
		GRMZM2G071450	plastocyanin 1	-	-2.7313
		GRMZM2G110236	Chloroplast envelope membrane protein	-	-1.7096
		GRMZM5G831540	Chloroplast envelope membrane protein	-	-2.3658
		GRMZM2G427531	photosynthetic electron transfer A	-	-1.9447
		GRMZM2G448174	photosynthetic electron transfer A	-	-2.0038
	ATPase	GRMZM5G825759	ATPB, ATP synthase B chain	-	-2.341
		GRMZM2G048907	ATPC1	-	-3.1706
		GRMZM2G025171	ATPD，ATP synthase delta-subunit gene	-	-2.8671
	others	GRMZM2G112728	solanesyl diphosphate synthase 2	-	-2.0941
		GRMZM2G139803	ferredoxin/thioredoxin reductase subunit A (variable subunit) 2	-	-1.3584
		GRMZM2G419806	magnesium chelatase i2	-	-2.4835
		GRMZM2G043109	dicarboxylate diiron protein, putative (Crd1)	-	-1.9086
		GRMZM2G081462	dicarboxylate diiron protein, putative (Crd1)	-	-1.8434
		GRMZM2G105644	Pyridine nucleotide-disulphide oxidoreductase family protein	-	-2.2629
		GRMZM2G471904	P-loop containing nucleoside triphosphate hydrolases superfamily protein	-	-2.3704
		GRMZM5G856777	photosystem II reaction center protein C	-	-1.2569
