# Supplementary material for: Identification of Drought Tolerant Mechanisms in Maize Seedlings Based on Transcriptome Analysis of Recombination Inbred Lines
Source: Front Plant Sci. 2016 Jul 26;7:1080. doi: 10.3389/fpls.2016.01080 (PMC4961006; doi:10.3389/fpls.2016.01080)
Supplement: Supplementary file 18 [file Table9.xlsx]

## Sheet: Sheet1
	Supplemental Table S9. Maize drought stress gene expression for carbonhydrate metabolism related genes. Annotation source: Zea mays (MaizeSequence.org), Oryza sativa (Rice Genome Annotation Project), Arabidopsis thaliana (TAIR). The extent of differential expression is measured in terms of log2FoldChange change and hypen(-) indicates failure to meet the significance cutoff or undetected. Values i…
Stress stage	Gene Product Category	Gene	Annotation	RIL70(log2FoldChange)	RIL93(log2FoldChange)
DT2	Carbon fixation in photosynthetic organisms	GRMZM2G046284	fructose-bisphosphate aldolase 2	-	-1.4162
		GRMZM2G345493	fructose-bisphosphate aldolase 2	-	-1.4978
		GRMZM2G043198	Transketolase	-	-1.594
		GRMZM2G085019	NADP-malic enzyme 4	-	-1.455
	starch synthesis	GRMZM2G046587	pyrophosphorylase 1	-	-1.3758
		GRMZM2G121612	starch synthase 3	-	-1.9264
	starch degradation	GRMZM2G151468	beta-amylase 3	-	1.0262
	Sucrose metabolism	GRMZM2G087901	sucrose transporter 2	-	1.7154
		GRMZM2G311182	sucrose synthase 3	-	1.3777
	invertase	GRMZM2G139300	cell wall invertase 2	-	-1.9261
	others	GRMZM5G875238	sucrose phosphate synthase 3F	-	-1.8684
		GRMZM2G001696	phosphoenolpyruvate carboxykinase 1	-	-1.2941
		GRMZM2G031311	rhamnose biosynthesis 1	-	-3.2886
		GRMZM2G101290	Lactate/malate dehydrogenase family protein	-	3.032
		GRMZM2G141289	malate dehydrogenase	-	-1.9234
		GRMZM2G162690	trehalase 1	-	1.844
		GRMZM2G456471	Mannose-6-phosphate isomerase, type I	-	-1.879
		GRMZM2G017186	Glycosyl hydrolase family protein	-	-2.6225
		GRMZM2G076584	Glycosyl hydrolase superfamily protein	-	-1.5832
		GRMZM5G855776	Glycosyl hydrolase family 38 protein	-	-1.6072
		GRMZM2G162529	phosphoribulokinase	-	-1.2366
		GRMZM2G463280	phosphoribulokinase	-	-1.2583
		GRMZM2G068943	trehalose-6-phosphate synthase	-	-2.4496
		GRMZM2G068943	trehalose-6-phosphate synthase	-	-2.4496
		GRMZM2G155242	myo-inositol-1-phosphate synthase 1	-	-1.5413
		GRMZM2G166767	rhamnose biosynthesis 1	-	-1.7101
		GRMZM2G119261	DNA-binding family protein	-	1.609
		GRMZM5G845611	glyceraldehyde-3-phosphate dehydrogenase B subunit	-	-1.9675
DT5	Carbon fixation in photosynthetic organisms	GRMZM2G098520	ribulose bisphosphate carboxylase small chain 1A	-	-2.4204
		GRMZM2G113033	ribulose bisphosphate carboxylase small chain 1A	-	-3.5096
		GRMZM2G046284	fructose-bisphosphate aldolase 2	-	-2.6542
		GRMZM2G155253	fructose-bisphosphate aldolase 2	-	-3.8991
		GRMZM2G345493	fructose-bisphospate aldolase 2	-	-3.3044
		GRMZM2G085019	NADP-malic enzyme 4	-	-2.1386
		GRMZM2G333054	transketolase	-	-2.0441
		GRMZM2G033208	transketolase	-	-2.0567
		GRMZM2G043198	transketolase	-	-2.0862
		GRMZM2G137151	transketolase	-	-1.4272
		GRMZM2G089136	Phosphoglycerate kinase family protein	-	-3.4693
	starch synthesis	GRMZM2G163437	ADP glucose pyrophosphorylase 1	-	-1.7691
		GRMZM2G391936	ADP glucose pyrophosphorylase large subunit 1	-	-2.1761
		GRMZM2G105791	starch synthase 2	-	-1.1931
	starch degradation	GRMZM2G099678	phosphorylase domain containing protein, putative, expressed	3.5764	1.9822
		GRMZM2G025833	beta-amylase 1	-	9.5565
		GRMZM2G082034	beta-amylase 3	-	2.697
		GRMZM2G347708	beta-amylase 3	-	2.4765
		GRMZM2G013811	disproportionating enzyme	-	1.9104
	Sucrose metabolism	GRMZM2G089713	sucrose synthase 4	-	2.2719
		GRMZM2G152908	sucrose synthase 4	-	-1.7009
		GRMZM2G318780	sucrose synthase 3	-	3.9559
		GRMZM2G145107	sucrose transporter 2	-	1.3886
		GRMZM2G087901	sucrose transporter 2	-	3.8513
	invertase	GRMZM2G095725	AtcwINV4,cwINV4	-	-2.3879
		GRMZM2G139300	AtcwINV2,CWINV2	-	-2.1261
		GRMZM2G171373	AtHXK1,GIN2,HXK1	-	-1.0612
	others	GRMZM2G058227	PLC-like phosphodiesterases superfamily protein	1.3079	-
		GRMZM2G066428	Transmembrane amino acid transporter family protein	4.2843	6.5126
		GRMZM2G073725	reversibly glycosylated polypeptide 2	1.1625	2.2899
		GRMZM2G122231	trehalose phosphatase/synthase 11	1.3326	1.0012
		GRMZM2G129189	homolog of carrot EP3-3 chitinase	1.7857	1.6269
		GRMZM2G173668	phosphoglucosamine mutase family protein	2.1386	-
		GRMZM5G829946	senescence-related gene 3	1.5463	1.5741
