# Supplementary material for: Identification of Drought Tolerant Mechanisms in Maize Seedlings Based on Transcriptome Analysis of Recombination Inbred Lines
Source: Front Plant Sci. 2016 Jul 26;7:1080. doi: 10.3389/fpls.2016.01080 (PMC4961006; doi:10.3389/fpls.2016.01080)
Supplement: Supplementary file 20 [file Table11.xlsx]

## Sheet: Sheet1
	Supplemental Table S11. Genes annotated to programmed cell death (PCD) in the dataset. Annotation source: Zea mays (MaizeSequence.org), Oryza sativa (Rice Genome Annotation Project), Arabidopsis thaliana (TAIR). The extent of differential expression is measured in terms of log2FoldChange change and hypen(-) indicates failure to meet the significance cutoff or undetected. Values in red and blue in…
Stress stage	Gene Product Category	Gene	Annotation	RIL70(log2FoldChange)	RIL93(log2FoldChange)
DT5		GRMZM2G047274	metacaspase 5	-	1.5099
		GRMZM2G120079	metacaspase 1	-	1.89632
		GRMZM2G055135	lsd one like 1	-	-3.6273
		GRMZM2G117608	Seven transmembrane MLO family protein	-	-1.9151
		GRMZM5G881803	Seven transmembrane MLO family protein	-	1.0517
		GRMZM2G031331	ATMLO1,MLO1	-	-1.2262
		GRMZM2G040441	OSMLO1	-	-2.6896
		GRMZM2G051974	ATMLO11,MLO11	-	-2.2943
		GRMZM2G416887	ATMLO1,MLO1	-	-2.0233
