# Supplementary material for: Identification of Drought Tolerant Mechanisms in Maize Seedlings Based on Transcriptome Analysis of Recombination Inbred Lines
Source: Front Plant Sci. 2016 Jul 26;7:1080. doi: 10.3389/fpls.2016.01080 (PMC4961006; doi:10.3389/fpls.2016.01080)
Supplement: Supplementary file 21 [file Table12.xlsx]

## Sheet: Sheet1
	Supplemental Table S12. Maize drought stress gene expression for ABA synthesis and ABA mediated response related genes. Annotation source: Zea mays (MaizeSequence.org), Oryza sativa (Rice Genome Annotation Project), Arabidopsis thaliana (TAIR). The extent of differential expression is measured in terms of log2FoldChange change and hypen(-) indicates failure to meet the significance cutoff or unde…
Stress stage	Gene Product Category	Gene	Annotation	RIL70(log2FoldChange)	RIL93(log2FoldChange)
DT5	AAO	GRMZM2G044469	aldehyde oxidase 1	-	2.2072
		GRMZM2G141473	aldehyde oxidase 2	-	1.8461
		GRMZM2G406830	aldehyde oxidase 4	-	2.0712
	Synthesis, ZEP	GRMZM2G127139	zeaxanthin epoxidase (ZEP) (ABA1)	-	1.6394
		GRMZM2G136344	zeaxanthin epoxidase (ZEP) (ABA1)	-	1.1015
		GRMZM2G121747	abscisic acid (aba)-deficient 4	1.0076	4.6017
	Signal transduction	GRMZM2G008166	abscisic acid responsive elements-binding factor 3	-	2.8449
		GRMZM2G033413	ABRE binding factor 4	-	1.774
		GRMZM2G157722	abscisic acid responsive elements-binding factor 2	-	2.6912
		GRMZM2G478417	ABRE binding factor 4	-	2.1912
	Induced-regulated-responsive-activated	GRMZM2G070375	GRAM domain family protein	-	2.3126
		GRMZM2G106622	GRAM domain family protein	-	4.9999
		GRMZM2G031930	GRAM domain family protein	-	1.4174
		GRMZM2G005195	C2 calcium/lipid-binding and GRAM domain containing protein	-	-1.1692
		GRMZM2G314955	GRAM domain family protein	-	1.241
		GRMZM2G130548	HVA22 homologue A	-	1.0416
		GRMZM2G180596	HVA22-like protein J	-	-2.6522
