# Supplementary material for: Identification of Drought Tolerant Mechanisms in Maize Seedlings Based on Transcriptome Analysis of Recombination Inbred Lines
Source: Front Plant Sci. 2016 Jul 26;7:1080. doi: 10.3389/fpls.2016.01080 (PMC4961006; doi:10.3389/fpls.2016.01080)
Supplement: Supplementary file 22 [file Table13.xlsx]

## Sheet: Sheet1
Supplemental Table S13. Primer sequences used to amplify the cell wall biosynthesis and aquaporins related genes in RIL70 and RIL93.
Maize ID	Class	Forward (5'-3')	Reverse (5'-3')
GRMZM2G142409		AGCTTGGTTCTTCTGCGACT	CCACATAAAACAAGGGGAGCA
GRMZM2G092137		CCCTTTTCCCCTCTTCCCGA	AGGTCAACAGAGTGAAGGCG
GRMZM2G033208		TCGTTTGCTGGATTGTGGGT	GCACAAAGGTCGCAATGGTT
GRMZM6G741210		ATTGTCGCCCTCAAGGACTG	CAGTAACGGAGTACCTTGTCGT
GRMZM2G391936		CGATCTGGCATCACTGTCGT	ATTTTGTGCGGCAAATACCCG
GRMZM2G306732		TAGCCTATCTGCGTATCTGATGG	GGTGGTGGTGGCTTGATCTT
GRMZM2G033885		GCTGGGACTTGGTGGTTTGT	CCCATCGTCACTACGTGCAT
GRMZM2G046587		AAGGCAACTTGGCCCTGAAA	GAGAACTGGGCATCTCACCA
GRMZM2G383088		GTGAGCAGAGAGCAGCACAT	TCGCAATTAGCCACCGGAAG
GRMZM2G064096		GCTCCAAGTCTACAATGCAACA	TGGAAGTAGAAGTCGTTGGCG
GRMZM2G042492		TGCAATCTTCTAAGCCGCCA	TTCAGGCCCACTAGGGAAGA
GRMZM2G423831		TTAGATCATGGACCGGGGGA	TGAGTTCTGACTTGCGCTGA
GRMZM2G044038		GTGCCTCCTCGCCTATAAAC	ATGGGTAGAGGAGCGATGGG
GRMZM2G162233		AAGGGAAACAGGAGGGGAGT	TGTAGAGCCTGTCCTGATTCTG
GRMZM2G083173		GTTGCTTGGAGACCTTGTGC	GGAGGAAGGCACCAACACA
GRMZM2G010034		AACCTCTGTCATGGCGCAAA	TGGAGCAGTAGGGGATACTTG
GRMZM2G018241		TCCAGTTGCATTACCGTTCCT	CGTCCCACCATACTCCGAAA
GRMZM2G028353		TAAGGCAGGCAGGAATGTGC	AACCAAAAGAGTTGCCTTGCT
GRMZM2G122277		CATCGTCCTTAGTGATGCCC	CTTCCTCTTCGGCGTAATGT
GRMZM2G021621		TCGGTGCCTCTCTCTCGATTT	CTCCGCTCTCTCTACTACCTCC
GRMZM2G113761		CAAGCCTCCAAAGTTCGTCC	AGGACTTGGTGACCGTGTTG
GRMZM2G117572		CCCCTGACCAAACCCTCCTA	GGATGGACGCCAAGTGATTG
GRMZM2G137108		TACCTAGCGGGTGAGAGCAG	GCAAACCAGCAAAGCCAGAC
GRMZM2G154628		TGACGCCCTGTTCTGTTTCC	CACTACTCAATAGATTGTGATCGGA
GRMZM2G568636		TGATTTTGCCCTCGGAATGTG	AGTCGAAACCAAGTGAAAGAACA
GRMZM2G081843		GCTAGTAAGTGGTGCGTGCT	TCCGCGCGTGATACACACTA
